# Supplementary material for: Host-Induced Gene Silencing of SmDSR32 Enhances Wheat Defense Against Sitobion miscanthi
Source: Curr Issues Mol Biol. 2026 May 17;48(5):523. doi: 10.3390/cimb48050523 (PMC13206040; doi:10.3390/cimb48050523)
Supplement: Supplementary file 1 [file cimb-48-00523-s001.zip]

Archive with 1 entries (1 files):
- cimb-4231316-supplementary.pdf
